# Supplementary material for: Multicenter Study Evaluating Impact of Patient and Sonographer Demographics on Quality of Focused Cardiac Ultrasounds
Source: West J Emerg Med. 2025 Oct 3;26(5):1423–30. doi: 10.5811/westjem.38462 (PMC12591655; doi:10.5811/westjem.38462)
Supplement: Supplementary file 1 [file wjem-26-1423-s001.xlsx]

## Sheet: Sheet1
Study ID#	Name	MRN	DOB	Age	Sex	Gender	Height	Weight	BMI	Gender of sonographer	Level of training Operator		PSL	PSS	A4C	SX	Total:	Mean:	IVC?
									calculated		Resident, fellow, attending		1 -- 5	1 -- 5	1 -- 5	1 -- 5	1 -- 20	1 -- 5	yes/no
